# Supplementary material for: Clinical Outcomes of Early Administration of Proprotein Convertase Subtilisin/Kexin Type 9 Inhibitors in East Asian Patients with Acute Ischemic Stroke: A Systematic Review and Meta-Analysis
Source: J Clin Med. 2026 Jul 2;15(13):5169. doi: 10.3390/jcm15135169 (PMC13362794; doi:10.3390/jcm15135169)
Supplement: Supplementary file 1 [file jcm-15-05169-s001.zip]

Archive with 1 entries (1 files):
- jcm-4365752-supplementary.pdf
